# Supplementary material for: Berry Anthocyanin, Acid, and Volatile Trait Analyses in a Grapevine-Interspecific F2 Population Using an Integrated GBS and rhAmpSeq Genetic Map
Source: Plants (Basel). 2022 Mar 4;11(5):696. doi: 10.3390/plants11050696 (PMC8912348; doi:10.3390/plants11050696)
Supplement: Supplementary file 1 [file plants-11-00696-s001.zip]

Archive with 1 entries (1 files):
- plants-1553414-supplementary.pdf
